# Supplementary material for: Network pharmacology combined with GEO database identifying the mechanisms and molecular targets of Polygoni Cuspidati Rhizoma on Peri-implants
Source: Sci Rep. 2022 May 17;12:8227. doi: 10.1038/s41598-022-12366-3 (PMC9114011; doi:10.1038/s41598-022-12366-3)
Supplement: Supplementary file 3 — Supplementary Figure S3. [file 41598_2022_12366_MOESM3_ESM.zip]

Archive with 30 entries (30 files):
- CXCL2-quercetin.png
- CXCL8-quercetin.png
- CXCL8-resveratrol.png
- IFNG-luteolin.png
- IFNG-quercetin.png
- IL1B-emodin.png
- IL1B-quercetin.png
- IL1B-resveratrol.png
- IL6-Dihydroxy.png
- IL6-luteolin.png
- IL6-Physciondiglucoside.png
- IL6-quercetin.png
- IL6-resveratrol.png
- IL6-Torachrysone.png
- MMP9-emodin.png
- MMP9-luteolin.png
- MMP-9-Physciondiglucoside.png
- MMP9-Picralinal.png
- MMP9-polydatin.png
- MMP9-quercetin.png
- MMP9-resveratrol.png
- MMP9-rhein.png
- MMP9-Torachrysone.png
- MPO-luteolin.png
- MPO-quercetin.png
- MPO-resveratrol.png
- PECAM1-resveratrol.png
- PTPRC-rhein.png
- SELL-polydatin.png
- SELL-rhein.png
