# Supplementary material for: Network pharmacology combined with GEO database identifying the mechanisms and molecular targets of Polygoni Cuspidati Rhizoma on Peri-implants
Source: Sci Rep. 2022 May 17;12:8227. doi: 10.1038/s41598-022-12366-3 (PMC9114011; doi:10.1038/s41598-022-12366-3)
Supplement: Supplementary file 7 — Supplementary Table S3. [file 41598_2022_12366_MOESM7_ESM.xlsx]

## Sheet: Table S3
Category	ID	Description	GeneRatio	BgRatio	pvalue	p.adjust	qvalue	geneID	Count
BP	GO:0045121	membrane raft	9/88	315/19717	1.14295e-05	0.00122958	0.000940298	RET/OPRD1/SLC6A4/KCNA5/BTK/PTPRC/MAPT/GJA1/PECAM1	9
BP	GO:0098857	membrane microdomain	9/88	316/19717	1.17221e-05	0.00122958	0.000940298	RET/OPRD1/SLC6A4/KCNA5/BTK/PTPRC/MAPT/GJA1/PECAM1	9
BP	GO:0098589	membrane region	9/88	328/19717	1.57638e-05	0.00122958	0.000940298	RET/OPRD1/SLC6A4/KCNA5/BTK/PTPRC/MAPT/GJA1/PECAM1	9
BP	GO:0043025	neuronal cell body	9/88	497/19717	0.000373917	0.0218741	0.0167279	RET/PDE10A/CACNA1B/EPHA7/MAP2/CRYAB/ARG1/MAPT/NCF1	9
BP	GO:0016324	apical plasma membrane	7/88	318/19717	0.000552197	0.0246167	0.0188252	ADRB2/KCNA5/ERBB2/MGAM/SLC22A12/ERBB3/GJA1	7
BP	GO:0043292	contractile fiber	6/88	234/19717	0.000631197	0.0246167	0.0188252	KCNA5/PDE4B/TNNC1/CRYAB/GJA1/PECAM1	6
BP	GO:0005775	vacuolar lumen	5/88	172/19717	0.00104133	0.0348101	0.0266204	ELANE/CTSS/NEU4/ARG1/MPO	5
BP	GO:0045177	apical part of cell	7/88	384/19717	0.00165158	0.0425081	0.0325074	ADRB2/KCNA5/ERBB2/MGAM/SLC22A12/ERBB3/GJA1	7
BP	GO:0099055	integral component of postsynaptic membrane	4/88	117/19717	0.00187126	0.0425081	0.0325074	GABRA3/OPRD1/SLC6A4/EPHA7	4
BP	GO:0032589	neuron projection membrane	3/88	57/19717	0.00211212	0.0425081	0.0325074	GABRA3/OPRD1/MAPT	3
BP	GO:0030667	secretory granule membrane	6/88	298/19717	0.00217746	0.0425081	0.0325074	SELL/PTPRC/MGAM/CD38/CXCR1/PECAM1	6
BP	GO:0098936	intrinsic component of postsynaptic membrane	4/88	122/19717	0.0021799	0.0425081	0.0325074	GABRA3/OPRD1/SLC6A4/EPHA7	4
BP	GO:0005788	endoplasmic reticulum lumen	6/88	309/19717	0.00260814	0.0469466	0.0359016	BCHE/IL6/FLT3/IGFBP3/ADAMTS5/SPP1	6
CC	GO:0004713	protein tyrosine kinase activity	10/89	134/17697	1.3511e-09	5.13419e-07	3.79731e-07	RET/CLK4/FLT3/ERBB2/BTK/EPHA7/EPHB3/EPHA3/ERBB3/WEE1	10
CC	GO:0004714	transmembrane receptor protein tyrosine kinase activity	7/89	62/17697	2.51554e-08	4.77953e-06	3.535e-06	RET/FLT3/ERBB2/EPHA7/EPHB3/EPHA3/ERBB3	7
CC	GO:0019199	transmembrane receptor protein kinase activity	7/89	79/17697	1.38383e-07	1.75285e-05	1.29643e-05	RET/FLT3/ERBB2/EPHA7/EPHB3/EPHA3/ERBB3	7
CC	GO:0004879	nuclear receptor activity	5/89	47/17697	3.7295e-06	0.000283442	0.000209637	ESR1/ESR2/PGR/RORA/PPARG	5
CC	GO:0098531	transcription factor activity	direct ligand regulated sequence-specific DNA binding	5/89	47/17697	3.7295e-06	0.000283442	0.000209637	ESR1/ESR2/PGR/RORA/PPARG
CC	GO:0003707	steroid hormone receptor activity	5/89	56/17697	8.96268e-06	0.000567636	0.000419831	ESR1/ESR2/PGR/RORA/PPARG	5
CC	GO:0004955	prostaglandin receptor activity	3/89	10/17697	1.43831e-05	0.000780797	0.000577487	PTGDR/PTGIR/PPARG	3
CC	GO:0004954	prostanoid receptor activity	3/89	11/17697	1.97048e-05	0.000935976	0.000692259	PTGDR/PTGIR/PPARG	3
CC	GO:0004953	icosanoid receptor activity	3/89	15/17697	5.35509e-05	0.00226104	0.00167229	PTGDR/PTGIR/PPARG	3
CC	GO:0005005	transmembrane-ephrin receptor activity	3/89	17/17697	7.94511e-05	0.00301914	0.00223299	EPHA7/EPHB3/EPHA3	3
CC	GO:0005003	ephrin receptor activity	3/89	19/17697	0.000112396	0.00376716	0.00278624	EPHA7/EPHB3/EPHA3	3
CC	GO:0042277	peptide binding	8/89	295/17697	0.000118963	0.00376716	0.00278624	ADRB2/BCHE/PGGT1B/OPRD1/CACNA1B/PTGES/CRYAB/PPARG	8
CC	GO:0004497	monooxygenase activity	5/89	99/17697	0.000141637	0.00414017	0.00306212	AKR1C1/NOS2/TBXAS1/TYR/CYP27B1	5
CC	GO:0004222	metalloendopeptidase activity	5/89	103/17697	0.000170649	0.0046319	0.00342581	MMP13/MMP3/MMP1/MMP9/ADAMTS5	5
CC	GO:0008237	metallopeptidase activity	6/89	181/17697	0.000303208	0.00768128	0.00568117	MMP13/MMP3/MMP1/MMP9/NAALAD2/ADAMTS5	6
CC	GO:0001968	fibronectin binding	3/89	27/17697	0.000329546	0.00782671	0.00578873	CTSS/IGFBP3/IGFBP6	3
CC	GO:0033218	amide binding	8/89	356/17697	0.000424447	0.00948765	0.00701718	ADRB2/BCHE/PGGT1B/OPRD1/CACNA1B/PTGES/CRYAB/PPARG	8
CC	GO:0001540	amyloid-beta binding	4/89	78/17697	0.000641899	0.0135512	0.0100226	ADRB2/BCHE/CACNA1B/CRYAB	4
CC	GO:0005125	cytokine activity	6/89	220/17697	0.000849232	0.0169846	0.0125621	IL6/IFNG/CXCL2/SPP1/CXCL8/IL1B	6
CC	GO:0016709	oxidoreductase activity	acting on paired donors	with incorporation or reduction of molecular oxygen	NAD(P)H as one donor	and incorporation of one atom of oxygen	3/89	39/17697	0.000985757
CC	GO:0016803	ether hydrolase activity	2/89	10/17697	0.00109627	0.0198373	0.0146719	ALOX12/EPHX2	2
CC	GO:0035258	steroid hormone receptor binding	4/89	92/17697	0.00119202	0.0201792	0.0149248	ESR1/FLT3/PPARG/BRCA1	4
CC	GO:0016705	oxidoreductase activity	acting on paired donors	with incorporation or reduction of molecular oxygen	5/89	159/17697	0.00124332	0.0201792	0.0149248
CC	GO:0016801	hydrolase activity	acting on ether bonds	2/89	11/17697	0.00133551	0.0201792	0.0149248	ALOX12/EPHX2
CC	GO:0005496	steroid binding	4/89	95/17697	0.00134271	0.0201792	0.0149248	ESR1/ESR2/PGR/RORA	4
CC	GO:0004175	endopeptidase activity	8/89	427/17697	0.00138068	0.0201792	0.0149248	SENP7/ELANE/MMP13/MMP3/MMP1/CTSS/MMP9/ADAMTS5	8
CC	GO:0031994	insulin-like growth factor I binding	2/89	12/17697	0.00159738	0.0214369	0.015855	IGFBP3/IGFBP6	2
CC	GO:0008201	heparin binding	5/89	169/17697	0.00162803	0.0214369	0.015855	ELANE/ADAMTS5/SELL/PTPRC/MPO	5
CC	GO:1901681	sulfur compound binding	6/89	250/17697	0.00163597	0.0214369	0.015855	ELANE/PTGES/ADAMTS5/SELL/PTPRC/MPO	6
CC	GO:0016860	intramolecular oxidoreductase activity	3/89	47/17697	0.00169904	0.0215211	0.0159173	GSTA1/PTGES/TBXAS1	3
CC	GO:0004032	alditol:NADP+ 1-oxidoreductase activity	2/89	13/17697	0.00188164	0.0230653	0.0170594	AKR1C1/AKR1B10	2
CC	GO:0016651	oxidoreductase activity	acting on NAD(P)H	4/89	107/17697	0.0020794	0.0246929	0.0182632	AKR1C1/CBR1/NOS2/NCF1
CC	GO:0008236	serine-type peptidase activity	5/89	182/17697	0.00225091	0.0259196	0.0191705	ELANE/MMP3/MMP1/MMP9/NAALAD2	5
CC	GO:0017171	serine hydrolase activity	5/89	186/17697	0.0024734	0.0273217	0.0202075	ELANE/MMP3/MMP1/MMP9/NAALAD2	5
CC	GO:0004089	carbonate dehydratase activity	2/89	15/17697	0.00251647	0.0273217	0.0202075	CA9/CA14	2
CC	GO:0048018	receptor ligand activity	8/89	482/17697	0.00293359	0.0303696	0.0224617	IL6/EPHA7/IFNG/MAPT/CXCL2/SPP1/CXCL8/IL1B	8
CC	GO:0050840	extracellular matrix binding	3/89	57/17697	0.00295704	0.0303696	0.0224617	CTSS/ADAMTS5/SPP1	3
CC	GO:0016765	transferase activity	transferring alkyl or aryl (other than methyl) groups	3/89	58/17697	0.00310709	0.0310709	0.0229804	GSTA1/PGGT1B/PTGES
CC	GO:0008373	sialyltransferase activity	2/89	20/17697	0.00447989	0.0436502	0.0322842	ST6GAL1/ST3GAL2	2
CC	GO:0005518	collagen binding	3/89	67/17697	0.00466976	0.0443628	0.0328112	MMP13/CTSS/MMP9	3
CC	GO:0020037	heme binding	4/89	135/17697	0.00479448	0.0444366	0.0328659	NOS2/TBXAS1/CYP27B1/MPO	4
CC	GO:0008106	alcohol dehydrogenase (NADP+) activity	2/89	21/17697	0.00493533	0.0446273	0.0330069	AKR1C1/AKR1B10	2
CC	GO:0019838	growth factor binding	4/89	137/17697	0.00504993	0.0446273	0.0330069	ERBB2/IGFBP3/ERBB3/IGFBP6	4
CC	GO:0070491	repressing transcription factor binding	3/89	71/17697	0.00549174	0.0473177	0.0349968	HDAC2/PPARG/MYC	3
CC	GO:0001223	transcription coactivator binding	2/89	23/17697	0.00590727	0.0473177	0.0349968	ESR1/RORA	2
CC	GO:0016493	C-C chemokine receptor activity	2/89	23/17697	0.00590727	0.0473177	0.0349968	CCR1/CXCR1	2
CC	GO:0030552	cAMP binding	2/89	23/17697	0.00590727	0.0473177	0.0349968	PDE10A/PDE4B	2
CC	GO:0005539	glycosaminoglycan binding	5/89	229/17697	0.00597697	0.0473177	0.0349968	ELANE/ADAMTS5/SELL/PTPRC/MPO	5
CC	GO:0046906	tetrapyrrole binding	4/89	145/17697	0.00616301	0.0477948	0.0353496	NOS2/TBXAS1/CYP27B1/MPO	4
CC	GO:0019957	C-C chemokine binding	2/89	24/17697	0.00642334	0.0488174	0.0361059	CCR1/CXCR1	2
MF	GO:0018108	peptidyl-tyrosine phosphorylation	17/89	363/18670	1.18578e-12	1.93693e-09	1.29112e-09	RET/IL6/CLK4/HDAC2/FLT3/ERBB2/BTK/PTPRC/EPHA7/EPHB3/EPHA3/IFNG/ERBB3/NCF1/CD80/WEE1/PECAM1	17
MF	GO:0018212	peptidyl-tyrosine modification	17/89	366/18670	1.35308e-12	1.93693e-09	1.29112e-09	RET/IL6/CLK4/HDAC2/FLT3/ERBB2/BTK/PTPRC/EPHA7/EPHB3/EPHA3/IFNG/ERBB3/NCF1/CD80/WEE1/PECAM1	17
MF	GO:0032496	response to lipopolysaccharide	15/89	330/18670	4.38383e-11	4.18364e-08	2.78873e-08	ELANE/IL6/HDAC2/NOS2/PDE4B/PTGES/PTGIR/CYP27B1/ARG1/MPO/CXCL2/GJA1/CXCL8/IL1B/CD80	15
MF	GO:0002237	response to molecule of bacterial origin	15/89	343/18670	7.54533e-11	5.40057e-08	3.59992e-08	ELANE/IL6/HDAC2/NOS2/PDE4B/PTGES/PTGIR/CYP27B1/ARG1/MPO/CXCL2/GJA1/CXCL8/IL1B/CD80	15
MF	GO:0032963	collagen metabolic process	9/89	115/18670	3.91334e-09	2.02297e-06	1.34848e-06	MMP13/MMP3/IL6/MMP1/HDAC2/CTSS/MMP9/ARG1/PPARG	9
MF	GO:0022617	extracellular matrix disassembly	8/89	80/18670	4.23955e-09	2.02297e-06	1.34848e-06	ELANE/MMP13/MMP3/IL6/MMP1/CTSS/MMP9/ADAMTS5	8
MF	GO:0072593	reactive oxygen species metabolic process	12/89	284/18670	1.0193e-08	4.16893e-06	2.77893e-06	ALOX12/MMP3/NOS2/EPHX2/RORA/CRYAB/IFNG/MAPT/MPO/NCF1/IL1B/BRCA1	12
MF	GO:0000302	response to reactive oxygen species	11/89	232/18670	1.34178e-08	4.8019e-06	3.20086e-06	MMP3/IL6/HDAC2/KCNA5/MMP9/BTK/CRYAB/ARG1/MAPT/MPO/NCF1	11
MF	GO:0045926	negative regulation of growth	11/89	249/18670	2.78143e-08	8.84805e-06	5.89794e-06	ESR2/ADRB2/SLC6A4/FBP1/EPHA7/MAP2/CRYAB/CYP27B1/PPARG/GJA1/SPP1	11
MF	GO:0032526	response to retinoic acid	8/89	108/18670	4.62045e-08	1.32284e-05	8.81777e-06	RET/HDAC2/SLC6A4/PTGES/EPHA3/PPARG/CD38/GJA1	8
MF	GO:0097529	myeloid leukocyte migration	10/89	210/18670	6.13944e-08	1.50107e-05	1.00058e-05	PLA2G7/PIK3CG/IL6/PDE4B/CCR1/CXCR1/CXCL2/CXCL8/IL1B/PECAM1	10
MF	GO:0150076	neuroinflammatory response	7/89	75/18670	6.71692e-08	1.50107e-05	1.00058e-05	MMP3/IL6/MMP9/PTPRC/IFNG/MAPT/IL1B	7
MF	GO:0046651	lymphocyte proliferation	11/89	272/18670	6.85687e-08	1.50107e-05	1.00058e-05	PIK3CG/IL6/FLT3/ERBB2/BTK/PTPRC/ARG1/CD38/GJA1/IL1B/CD80	11
MF	GO:0032943	mononuclear cell proliferation	11/89	274/18670	7.38634e-08	1.50107e-05	1.00058e-05	PIK3CG/IL6/FLT3/ERBB2/BTK/PTPRC/ARG1/CD38/GJA1/IL1B/CD80	11
MF	GO:0001101	response to acid chemical	12/89	343/18670	8.15225e-08	1.50107e-05	1.00058e-05	AKR1C1/RET/BCHE/HDAC2/SLC6A4/PTGES/PTGDR/EPHA3/ARG1/PPARG/CD38/GJA1	12
MF	GO:0001558	regulation of cell growth	13/89	416/18670	8.38877e-08	1.50107e-05	1.00058e-05	ESR2/ERBB2/FBP1/IGFBP3/EPHA7/MAP2/CRYAB/CYP27B1/PPARG/CD38/MAPT/GJA1/SPP1	13
MF	GO:0050900	leukocyte migration	14/89	499/18670	9.64412e-08	1.61364e-05	1.07562e-05	ELANE/PLA2G7/PIK3CG/RET/IL6/MMP1/PDE4B/SELL/CCR1/CXCR1/CXCL2/CXCL8/IL1B/PECAM1	14
MF	GO:0044706	multi-multicellular organism process	10/89	222/18670	1.03393e-07	1.61364e-05	1.07562e-05	ESR1/PGR/SLC6A4/MMP9/CYP27B1/ARG1/CD38/GJA1/SPP1/IL1B	10
MF	GO:0034614	cellular response to reactive oxygen species	9/89	168/18670	1.07087e-07	1.61364e-05	1.07562e-05	MMP3/IL6/HDAC2/MMP9/BTK/ARG1/MAPT/MPO/NCF1	9
MF	GO:0070661	leukocyte proliferation	11/89	298/18670	1.7239e-07	2.46776e-05	1.64496e-05	PIK3CG/IL6/FLT3/ERBB2/BTK/PTPRC/ARG1/CD38/GJA1/IL1B/CD80	11
MF	GO:0030308	negative regulation of cell growth	9/89	186/18670	2.55048e-07	3.47715e-05	2.3178e-05	ESR2/FBP1/EPHA7/MAP2/CRYAB/CYP27B1/PPARG/GJA1/SPP1	9
MF	GO:0048545	response to steroid hormone	12/89	385/18670	2.8338e-07	3.6878e-05	2.45822e-05	ESR1/ESR2/BCHE/IL6/PGR/FLT3/RORA/ARG1/PPARG/CD38/SPP1/BRCA1	12
MF	GO:0007565	female pregnancy	9/89	192/18670	3.33687e-07	3.9806e-05	2.65339e-05	ESR1/PGR/MMP9/CYP27B1/ARG1/CD38/GJA1/SPP1/IL1B	9
MF	GO:0050731	positive regulation of peptidyl-tyrosine phosphorylation	9/89	192/18670	3.33687e-07	3.9806e-05	2.65339e-05	IL6/HDAC2/FLT3/PTPRC/IFNG/ERBB3/NCF1/CD80/PECAM1	9
MF	GO:0055074	calcium ion homeostasis	13/89	471/18670	3.48999e-07	3.99673e-05	2.66415e-05	ELANE/ESR1/PIK3CG/KCNA5/PTGDR/EPHX2/PTPRC/PTGIR/CCR1/CYP27B1/CD38/CXCR1/GJA1	13
MF	GO:0050730	regulation of peptidyl-tyrosine phosphorylation	10/89	256/18670	3.87478e-07	4.26673e-05	2.84412e-05	IL6/HDAC2/FLT3/PTPRC/EPHA7/IFNG/ERBB3/NCF1/CD80/PECAM1	10
MF	GO:0016049	cell growth	13/89	484/18670	4.75152e-07	4.97311e-05	3.31498e-05	ESR2/ERBB2/FBP1/IGFBP3/EPHA7/MAP2/CRYAB/CYP27B1/PPARG/CD38/MAPT/GJA1/SPP1	13
MF	GO:0050727	regulation of inflammatory response	13/89	485/18670	4.86368e-07	4.97311e-05	3.31498e-05	ELANE/ESR1/PLA2G7/PIK3CG/MMP3/IL6/NOS2/MMP9/BTK/PTPRC/RORA/PPARG/IL1B	13
MF	GO:0060135	maternal process involved in female pregnancy	6/89	64/18670	5.94128e-07	5.86548e-05	3.90982e-05	ESR1/PGR/CYP27B1/ARG1/GJA1/SPP1	6
MF	GO:0045073	regulation of chemokine biosynthetic process	4/89	15/18670	6.32644e-07	6.03754e-05	4.02451e-05	ELANE/IL6/IFNG/IL1B	4
MF	GO:0043062	extracellular structure organization	12/89	422/18670	7.50464e-07	6.9309e-05	4.62e-05	ELANE/PLA2G7/MMP13/MMP3/IL6/MMP1/CTSS/MMP9/ADAMTS5/MPO/SPP1/PECAM1	12
MF	GO:0042108	positive regulation of cytokine biosynthetic process	6/89	67/18670	7.81832e-07	6.99496e-05	4.6627e-05	ELANE/IL6/PTPRC/IFNG/IL1B/CD80	6
MF	GO:0042033	chemokine biosynthetic process	4/89	16/18670	8.40456e-07	7.07714e-05	4.71748e-05	ELANE/IL6/IFNG/IL1B	4
MF	GO:0050755	chemokine metabolic process	4/89	16/18670	8.40456e-07	7.07714e-05	4.71748e-05	ELANE/IL6/IFNG/IL1B	4
MF	GO:0033559	unsaturated fatty acid metabolic process	7/89	110/18670	9.4124e-07	7.69935e-05	5.13224e-05	ALOX12/CBR1/GSTA1/PTGES/EPHX2/TBXAS1/IL1B	7
MF	GO:0006690	icosanoid metabolic process	7/89	114/18670	1.19848e-06	9.38959e-05	6.25892e-05	ALOX12/CBR1/GSTA1/PTGES/EPHX2/TBXAS1/IL1B	7
MF	GO:0030595	leukocyte chemotaxis	9/89	224/18670	1.21346e-06	9.38959e-05	6.25892e-05	PLA2G7/PIK3CG/IL6/PDE4B/CCR1/CXCR1/CXCL2/CXCL8/IL1B	9
MF	GO:0150077	regulation of neuroinflammatory response	5/89	41/18670	1.43831e-06	0.000105596	7.03884e-05	MMP3/IL6/MMP9/PTPRC/IL1B	5
MF	GO:0048660	regulation of smooth muscle cell proliferation	8/89	169/18670	1.44634e-06	0.000105596	7.03884e-05	ELANE/ALOX12/IL6/MMP9/IGFBP3/PTGIR/PPARG/IFNG	8
MF	GO:0006979	response to oxidative stress	12/89	451/18670	1.50517e-06	0.000105596	7.03884e-05	MMP3/IL6/HDAC2/KCNA5/MMP9/BTK/CRYAB/ARG1/CD38/MAPT/MPO/NCF1	12
MF	GO:1990266	neutrophil migration	7/89	118/18670	1.51221e-06	0.000105596	7.03884e-05	PIK3CG/PDE4B/CXCR1/CXCL2/CXCL8/IL1B/PECAM1	7
MF	GO:0048659	smooth muscle cell proliferation	8/89	171/18670	1.58e-06	0.000107704	7.17932e-05	ELANE/ALOX12/IL6/MMP9/IGFBP3/PTGIR/PPARG/IFNG	8
MF	GO:0006874	cellular calcium ion homeostasis	12/89	458/18670	1.7665e-06	0.000116287	7.75146e-05	ELANE/ESR1/PIK3CG/KCNA5/PTGDR/EPHX2/PTPRC/PTGIR/CCR1/CD38/CXCR1/GJA1	12
MF	GO:0006692	prostanoid metabolic process	5/89	43/18670	1.8337e-06	0.000116287	7.75146e-05	CBR1/GSTA1/PTGES/TBXAS1/IL1B	5
MF	GO:0006693	prostaglandin metabolic process	5/89	43/18670	1.8337e-06	0.000116287	7.75146e-05	CBR1/GSTA1/PTGES/TBXAS1/IL1B	5
MF	GO:0071216	cellular response to biotic stimulus	9/89	236/18670	1.86839e-06	0.000116287	7.75146e-05	IL6/NOS2/PDE4B/BTK/ARG1/CXCL2/CXCL8/IL1B/CD80	9
MF	GO:0033002	muscle cell proliferation	9/89	239/18670	2.07324e-06	0.000126291	8.41831e-05	ELANE/ALOX12/IL6/MMP9/IGFBP3/PTGIR/PPARG/IFNG/GJA1	9
MF	GO:0070482	response to oxygen levels	11/89	394/18670	2.68792e-06	0.000159668	0.000106431	CA9/HDAC2/OPRD1/NOS2/SLC6A4/KCNA5/RORA/CRYAB/PPARG/CD38/MYC	11
MF	GO:0042098	T cell proliferation	8/89	184/18670	2.7327e-06	0.000159668	0.000106431	PIK3CG/IL6/ERBB2/PTPRC/ARG1/GJA1/IL1B/CD80	8
MF	GO:0030574	collagen catabolic process	5/89	47/18670	2.8786e-06	0.000164829	0.000109872	MMP13/MMP3/MMP1/CTSS/MMP9	5
MF	GO:0022407	regulation of cell-cell adhesion	11/89	403/18670	3.33867e-06	0.000187424	0.000124933	ELANE/ALOX12/IL6/ERBB2/PTPRC/EPHA7/EPHB3/ARG1/IFNG/IL1B/CD80	11
MF	GO:0072503	cellular divalent inorganic cation homeostasis	12/89	493/18670	3.77358e-06	0.000207765	0.000138492	ELANE/ESR1/PIK3CG/KCNA5/PTGDR/EPHX2/PTPRC/PTGIR/CCR1/CD38/CXCR1/GJA1	12
MF	GO:0046425	regulation of JAK-STAT cascade	7/89	137/18670	4.10073e-06	0.000221517	0.000147659	RET/IL6/HDAC2/FLT3/PTPRC/IFNG/PECAM1	7
MF	GO:0071902	positive regulation of protein serine/threonine kinase activity	10/89	334/18670	4.26978e-06	0.000226056	0.000150685	ELANE/PIK3CG/RET/ADRB2/FLT3/ERBB2/PTPRC/IFNG/IL1B/CCND2	10
MF	GO:0019369	arachidonic acid metabolic process	5/89	51/18670	4.34268e-06	0.000226056	0.000150685	ALOX12/CBR1/PTGES/EPHX2/TBXAS1	5
MF	GO:0007159	leukocyte cell-cell adhesion	10/89	337/18670	4.62088e-06	0.000236243	0.000157475	ELANE/IL6/ERBB2/SELL/PTPRC/ARG1/IFNG/IL1B/CD80/PECAM1	10
MF	GO:0097530	granulocyte migration	7/89	141/18670	4.96162e-06	0.000249213	0.00016612	PIK3CG/PDE4B/CXCR1/CXCL2/CXCL8/IL1B/PECAM1	7
MF	GO:0033273	response to vitamin	6/89	93/18670	5.40862e-06	0.000255581	0.000170366	BCHE/TYR/CYP27B1/ARG1/PPARG/SPP1	6
MF	GO:0035296	regulation of tube diameter	7/89	143/18670	5.4455e-06	0.000255581	0.000170366	ALOX12/ADRB2/SLC6A4/KCNA5/EPHX2/CD38/GJA1	7
MF	GO:0050880	regulation of blood vessel size	7/89	143/18670	5.4455e-06	0.000255581	0.000170366	ALOX12/ADRB2/SLC6A4/KCNA5/EPHX2/CD38/GJA1	7
MF	GO:0097746	regulation of blood vessel diameter	7/89	143/18670	5.4455e-06	0.000255581	0.000170366	ALOX12/ADRB2/SLC6A4/KCNA5/EPHX2/CD38/GJA1	7
MF	GO:0035150	regulation of tube size	7/89	144/18670	5.70178e-06	0.000258617	0.000172389	ALOX12/ADRB2/SLC6A4/KCNA5/EPHX2/CD38/GJA1	7
MF	GO:0006636	unsaturated fatty acid biosynthetic process	5/89	54/18670	5.78116e-06	0.000258617	0.000172389	ALOX12/CBR1/PTGES/TBXAS1/IL1B	5
MF	GO:1904645	response to amyloid-beta	5/89	54/18670	5.78116e-06	0.000258617	0.000172389	MMP13/MMP3/ADRB2/CACNA1B/MMP9	5
MF	GO:0071222	cellular response to lipopolysaccharide	8/89	205/18670	6.07856e-06	0.000267737	0.000178468	IL6/NOS2/PDE4B/ARG1/CXCL2/CXCL8/IL1B/CD80	8
MF	GO:1904892	regulation of STAT cascade	7/89	146/18670	6.24453e-06	0.000270725	0.00018046	RET/IL6/HDAC2/FLT3/PTPRC/IFNG/PECAM1	7
MF	GO:0046456	icosanoid biosynthetic process	5/89	55/18670	6.3355e-06	0.000270725	0.00018046	ALOX12/CBR1/PTGES/TBXAS1/IL1B	5
MF	GO:0050670	regulation of lymphocyte proliferation	8/89	208/18670	6.76272e-06	0.00028473	0.000189796	IL6/ERBB2/BTK/PTPRC/ARG1/CD38/IL1B/CD80	8
MF	GO:0032944	regulation of mononuclear cell proliferation	8/89	209/18670	7.00477e-06	0.000290647	0.00019374	IL6/ERBB2/BTK/PTPRC/ARG1/CD38/IL1B/CD80	8
MF	GO:0019932	second-messenger-mediated signaling	11/89	439/18670	7.52979e-06	0.000305363	0.000203549	ADRB2/NOS2/PDE10A/BTK/PTPRC/PTGIR/CCR1/CXCR1/MAPT/ERBB3/CXCL8	11
MF	GO:0051480	regulation of cytosolic calcium ion concentration	10/89	357/18670	7.66968e-06	0.000305363	0.000203549	ESR1/PIK3CG/KCNA5/PTGDR/PTPRC/PTGIR/CCR1/CD38/CXCR1/GJA1	10
MF	GO:0071219	cellular response to molecule of bacterial origin	8/89	212/18670	7.77539e-06	0.000305363	0.000203549	IL6/NOS2/PDE4B/ARG1/CXCL2/CXCL8/IL1B/CD80	8
MF	GO:0048143	astrocyte activation	4/89	27/18670	7.78607e-06	0.000305363	0.000203549	IL6/IFNG/MAPT/IL1B	4
MF	GO:0061900	glial cell activation	5/89	58/18670	8.2517e-06	0.000319251	0.000212807	IL6/PTPRC/IFNG/MAPT/IL1B	5
MF	GO:0042133	neurotransmitter metabolic process	7/89	153/18670	8.4944e-06	0.000324259	0.000216145	BCHE/NOS2/SLC6A4/NAALAD2/RORA/IFNG/IL1B	7
MF	GO:0001516	prostaglandin biosynthetic process	4/89	28/18670	9.05074e-06	0.000336523	0.00022432	CBR1/PTGES/TBXAS1/IL1B	4
MF	GO:0046457	prostanoid biosynthetic process	4/89	28/18670	9.05074e-06	0.000336523	0.00022432	CBR1/PTGES/TBXAS1/IL1B	4
MF	GO:0010001	glial cell differentiation	8/89	218/18670	9.53322e-06	0.000349569	0.000233016	IL6/HDAC2/ERBB2/PPARG/IFNG/MAPT/ERBB3/IL1B	8
MF	GO:0007259	JAK-STAT cascade	7/89	156/18670	9.64581e-06	0.000349569	0.000233016	RET/IL6/HDAC2/FLT3/PTPRC/IFNG/PECAM1	7
MF	GO:0007584	response to nutrient	8/89	219/18670	9.85653e-06	0.000352741	0.00023513	BCHE/SLC6A4/TYR/CYP27B1/ARG1/PPARG/SPP1/IL1B	8
MF	GO:0030198	extracellular matrix organization	10/89	368/18670	9.99387e-06	0.00035324	0.000235463	ELANE/MMP13/MMP3/IL6/MMP1/CTSS/MMP9/ADAMTS5/SPP1/PECAM1	10
MF	GO:0035690	cellular response to drug	10/89	369/18670	1.02325e-05	0.00035616	0.00023741	MMP3/IL6/HDAC2/NOS2/PDE4B/FBP1/ARG1/IL1B/MYC/BRCA1	10
MF	GO:0030593	neutrophil chemotaxis	6/89	104/18670	1.03253e-05	0.00035616	0.00023741	PIK3CG/PDE4B/CXCR1/CXCL2/CXCL8/IL1B	6
MF	GO:0010575	positive regulation of vascular endothelial growth factor production	4/89	29/18670	1.04607e-05	0.000356536	0.00023766	IL6/RORA/IL1B/BRCA1	4
MF	GO:0070663	regulation of leukocyte proliferation	8/89	222/18670	1.08826e-05	0.00036655	0.000244336	IL6/ERBB2/BTK/PTPRC/ARG1/CD38/IL1B/CD80	8
MF	GO:0032743	positive regulation of interleukin-2 production	4/89	30/18670	1.20262e-05	0.00040036	0.000266873	PDE4B/PTPRC/IL1B/CD80	4
MF	GO:0006633	fatty acid biosynthetic process	7/89	164/18670	1.33647e-05	0.000438257	0.000292134	ALOX12/CBR1/PTGES/EPHX2/TBXAS1/IL1B/BRCA1	7
MF	GO:0001676	long-chain fatty acid metabolic process	6/89	109/18670	1.35199e-05	0.000438257	0.000292134	ALOX12/CBR1/GSTA1/PTGES/EPHX2/TBXAS1	6
MF	GO:0002675	positive regulation of acute inflammatory response	4/89	31/18670	1.37577e-05	0.000438257	0.000292134	PIK3CG/IL6/BTK/IL1B	4
MF	GO:0034599	cellular response to oxidative stress	9/89	302/18670	1.37769e-05	0.000438257	0.000292134	MMP3/IL6/HDAC2/MMP9/BTK/ARG1/MAPT/MPO/NCF1	9
MF	GO:0097696	STAT cascade	7/89	166/18670	1.44597e-05	0.000451822	0.000301176	RET/IL6/HDAC2/FLT3/PTPRC/IFNG/PECAM1	7
MF	GO:0060326	cell chemotaxis	9/89	304/18670	1.45189e-05	0.000451822	0.000301176	PLA2G7/PIK3CG/IL6/PDE4B/CCR1/CXCR1/CXCL2/CXCL8/IL1B	9
MF	GO:1901568	fatty acid derivative metabolic process	7/89	167/18670	1.50345e-05	0.000462836	0.000308517	ALOX12/CBR1/GSTA1/PTGES/EPHX2/TBXAS1/IL1B	7
MF	GO:0046777	protein autophosphorylation	8/89	235/18670	1.64341e-05	0.000500542	0.000333652	PIM2/CLK4/FLT3/ERBB2/BTK/PTPRC/EPHA7/EPHB3	8
MF	GO:0048640	negative regulation of developmental growth	6/89	113/18670	1.66137e-05	0.000500684	0.000333746	ADRB2/SLC6A4/EPHA7/MAP2/GJA1/SPP1	6
MF	GO:0019371	cyclooxygenase pathway	3/89	11/18670	1.68072e-05	0.000501239	0.000334116	CBR1/PTGES/TBXAS1	3
MF	GO:0042035	regulation of cytokine biosynthetic process	6/89	114/18670	1.74701e-05	0.000515638	0.000343714	ELANE/IL6/PTPRC/IFNG/IL1B/CD80	6
MF	GO:0046879	hormone secretion	9/89	312/18670	1.78384e-05	0.000521136	0.000347379	IL6/NOS2/KCNA5/BTK/IFNG/CD38/GJA1/SPP1/IL1B	9
MF	GO:0003018	vascular process in circulatory system	7/89	173/18670	1.88943e-05	0.000546409	0.000364226	ALOX12/ADRB2/SLC6A4/KCNA5/EPHX2/CD38/GJA1	7
MF	GO:0071300	cellular response to retinoic acid	5/89	69/18670	1.94224e-05	0.000556064	0.000370662	RET/HDAC2/SLC6A4/EPHA3/PPARG	5
MF	GO:0010574	regulation of vascular endothelial growth factor production	4/89	34/18670	2.00572e-05	0.000568553	0.000378986	IL6/RORA/IL1B/BRCA1	4
MF	GO:0007204	positive regulation of cytosolic calcium ion concentration	9/89	319/18670	2.12535e-05	0.000596557	0.000397654	ESR1/PIK3CG/PTGDR/PTPRC/PTGIR/CCR1/CD38/CXCR1/GJA1	9
MF	GO:0042368	vitamin D biosynthetic process	3/89	12/18670	2.23323e-05	0.00061481	0.00040982	CYP27B1/IFNG/IL1B	3
MF	GO:0042531	positive regulation of tyrosine phosphorylation of STAT protein	5/89	71/18670	2.23333e-05	0.00061481	0.00040982	IL6/HDAC2/FLT3/IFNG/PECAM1	5
MF	GO:0009914	hormone transport	9/89	322/18670	2.28791e-05	0.000623836	0.000415837	IL6/NOS2/KCNA5/BTK/IFNG/CD38/GJA1/SPP1/IL1B	9
MF	GO:0032103	positive regulation of response to external stimulus	9/89	323/18670	2.34439e-05	0.000633207	0.000422083	PLA2G7/PIK3CG/IL6/BTK/CCR1/CYP27B1/ARG1/CXCL8/IL1B	9
MF	GO:0050805	negative regulation of synaptic transmission	5/89	72/18670	2.39103e-05	0.000639769	0.000426458	BCHE/SLC6A4/CD38/MAPT/IL1B	5
MF	GO:0042119	neutrophil activation	11/89	498/18670	2.43524e-05	0.000645563	0.00043032	ELANE/CTSS/MMP9/SELL/PTPRC/MGAM/ARG1/CXCR1/MPO/CXCL8/PECAM1	11
MF	GO:0002446	neutrophil mediated immunity	11/89	499/18670	2.4805e-05	0.000651531	0.000434298	ELANE/IL6/CTSS/MMP9/SELL/PTPRC/MGAM/ARG1/CXCR1/MPO/PECAM1	11
MF	GO:0010573	vascular endothelial growth factor production	4/89	36/18670	2.52913e-05	0.000655156	0.000436715	IL6/RORA/IL1B/BRCA1	4
MF	GO:0006801	superoxide metabolic process	5/89	73/18670	2.55726e-05	0.000655156	0.000436715	ALOX12/NOS2/MAPT/MPO/NCF1	5
MF	GO:0071383	cellular response to steroid hormone stimulus	8/89	250/18670	2.56296e-05	0.000655156	0.000436715	ESR1/ESR2/PGR/FLT3/RORA/ARG1/PPARG/BRCA1	8
MF	GO:0042089	cytokine biosynthetic process	6/89	123/18670	2.68997e-05	0.000675559	0.000450315	ELANE/IL6/PTPRC/IFNG/IL1B/CD80	6
MF	GO:0071621	granulocyte chemotaxis	6/89	123/18670	2.68997e-05	0.000675559	0.000450315	PIK3CG/PDE4B/CXCR1/CXCL2/CXCL8/IL1B	6
MF	GO:0042107	cytokine metabolic process	6/89	124/18670	2.81602e-05	0.000701066	0.000467317	ELANE/IL6/PTPRC/IFNG/IL1B/CD80	6
MF	GO:0030656	regulation of vitamin metabolic process	3/89	13/18670	2.89318e-05	0.000707964	0.000471915	CYP27B1/IFNG/IL1B	3
MF	GO:0045086	positive regulation of interleukin-2 biosynthetic process	3/89	13/18670	2.89318e-05	0.000707964	0.000471915	PTPRC/IL1B/CD80	3
MF	GO:0051712	positive regulation of killing of cells of other organism	3/89	14/18670	3.66953e-05	0.000890327	0.000593475	NOS2/ARG1/IFNG	3
MF	GO:0072330	monocarboxylic acid biosynthetic process	9/89	343/18670	3.75058e-05	0.000902347	0.000601487	ALOX12/CBR1/FBP1/PTGES/EPHX2/TBXAS1/IFNG/IL1B/BRCA1	9
MF	GO:0042362	fat-soluble vitamin biosynthetic process	3/89	15/18670	4.5711e-05	0.00109059	0.000726965	CYP27B1/IFNG/IL1B	3
MF	GO:0042509	regulation of tyrosine phosphorylation of STAT protein	5/89	83/18670	4.76176e-05	0.00112669	0.000751028	IL6/HDAC2/FLT3/IFNG/PECAM1	5
MF	GO:0006775	fat-soluble vitamin metabolic process	4/89	43/18670	5.16555e-05	0.00120235	0.000801467	CBR1/CYP27B1/IFNG/IL1B	4
MF	GO:0032459	regulation of protein oligomerization	4/89	43/18670	5.16555e-05	0.00120235	0.000801467	MMP3/MMP1/OPRD1/CRYAB	4
MF	GO:0001666	response to hypoxia	9/89	359/18670	5.33908e-05	0.00123272	0.00082171	CA9/OPRD1/NOS2/SLC6A4/KCNA5/RORA/CRYAB/CD38/MYC	9
MF	GO:0007260	tyrosine phosphorylation of STAT protein	5/89	86/18670	5.64797e-05	0.00128642	0.000857501	IL6/HDAC2/FLT3/IFNG/PECAM1	5
MF	GO:0014002	astrocyte development	4/89	44/18670	5.66149e-05	0.00128642	0.000857501	IL6/IFNG/MAPT/IL1B	4
MF	GO:0071229	cellular response to acid chemical	7/89	209/18670	6.31409e-05	0.0014234	0.000948814	AKR1C1/RET/HDAC2/SLC6A4/PTGDR/EPHA3/PPARG	7
MF	GO:0062012	regulation of small molecule metabolic process	10/89	459/18670	6.56053e-05	0.0014674	0.000978144	NOS2/FBP1/EPHX2/IGFBP3/RORA/CYP27B1/PPARG/IFNG/IL1B/BRCA1	10
MF	GO:0046427	positive regulation of JAK-STAT cascade	5/89	89/18670	6.65647e-05	0.00147152	0.000980887	IL6/HDAC2/FLT3/IFNG/PECAM1	5
MF	GO:0036293	response to decreased oxygen levels	9/89	370/18670	6.73369e-05	0.00147152	0.000980887	CA9/OPRD1/NOS2/SLC6A4/KCNA5/RORA/CRYAB/CD38/MYC	9
MF	GO:0002822	regulation of adaptive immune response based on somatic recombination of immune receptors built from immunoglobulin superfamily domains	6/89	145/18670	6.76822e-05	0.00147152	0.000980887	IL6/BTK/PTPRC/ARG1/IL1B/CD80	6
MF	GO:0051709	regulation of killing of cells of other organism	3/89	17/18670	6.78451e-05	0.00147152	0.000980887	NOS2/ARG1/IFNG	3
MF	GO:0023061	signal release	10/89	462/18670	6.92567e-05	0.00147972	0.000986351	IL6/NOS2/KCNA5/CACNA1B/BTK/IFNG/CD38/GJA1/SPP1/IL1B	10
MF	GO:0046394	carboxylic acid biosynthetic process	10/89	462/18670	6.92567e-05	0.00147972	0.000986351	ALOX12/CBR1/FBP1/PTGES/EPHX2/TBXAS1/NAALAD2/IFNG/IL1B/BRCA1	10
MF	GO:0046849	bone remodeling	5/89	90/18670	7.02174e-05	0.00148438	0.000989456	ADRB2/IL6/CD38/GJA1/SPP1	5
MF	GO:0016053	organic acid biosynthetic process	10/89	463/18670	7.05117e-05	0.00148438	0.000989456	ALOX12/CBR1/FBP1/PTGES/EPHX2/TBXAS1/NAALAD2/IFNG/IL1B/BRCA1	10
MF	GO:0001819	positive regulation of cytokine production	10/89	464/18670	7.17861e-05	0.0014893	0.000992739	ELANE/IL6/HDAC2/PDE4B/PTPRC/RORA/IFNG/IL1B/BRCA1/CD80	10
MF	GO:0042110	T cell activation	10/89	464/18670	7.17861e-05	0.0014893	0.000992739	PIK3CG/IL6/ERBB2/PTPRC/RORA/ARG1/IFNG/GJA1/IL1B/CD80	10
MF	GO:0003012	muscle system process	10/89	465/18670	7.308e-05	0.00149583	0.000997092	PIK3CG/ADRB2/HDAC2/KCNA5/PDE4B/TNNC1/CRYAB/CD38/GJA1/IL1B	10
MF	GO:0042063	gliogenesis	8/89	290/18670	7.31457e-05	0.00149583	0.000997092	IL6/HDAC2/ERBB2/PPARG/IFNG/MAPT/ERBB3/IL1B	8
MF	GO:0043281	regulation of cysteine-type endopeptidase activity involved in apoptotic process	7/89	215/18670	7.544e-05	0.00153181	0.00102107	ALOX12/MMP9/EPHA7/CRYAB/PPARG/MAPT/MYC	7
MF	GO:0009410	response to xenobiotic stimulus	8/89	292/18670	7.67376e-05	0.00153677	0.00102438	AKR1C1/GSTA1/BCHE/HDAC2/EPHX2/RORA/ARG1/PPARG	8
MF	GO:0002699	positive regulation of immune effector process	7/89	216/18670	7.76682e-05	0.00153677	0.00102438	IL6/BTK/PTPRC/ARG1/IFNG/IL1B/CD80	7
MF	GO:1904894	positive regulation of STAT cascade	5/89	92/18670	7.7985e-05	0.00153677	0.00102438	IL6/HDAC2/FLT3/IFNG/PECAM1	5
MF	GO:0014074	response to purine-containing compound	6/89	149/18670	7.87086e-05	0.00153677	0.00102438	PIK3CG/HDAC2/SLC6A4/TYR/PPARG/IL1B	6
MF	GO:0001774	microglial cell activation	4/89	48/18670	7.99788e-05	0.00153677	0.00102438	IL6/PTPRC/IFNG/MAPT	4
MF	GO:0002269	leukocyte activation involved in inflammatory response	4/89	48/18670	7.99788e-05	0.00153677	0.00102438	IL6/PTPRC/IFNG/MAPT	4
MF	GO:0009311	oligosaccharide metabolic process	4/89	48/18670	7.99788e-05	0.00153677	0.00102438	FBP1/NEU4/MGAM/ST3GAL2	4
MF	GO:0046850	regulation of bone remodeling	4/89	48/18670	7.99788e-05	0.00153677	0.00102438	IL6/CD38/GJA1/SPP1	4
MF	GO:0019722	calcium-mediated signaling	7/89	218/18670	8.22859e-05	0.00156232	0.00104141	BTK/PTPRC/CCR1/CXCR1/MAPT/ERBB3/CXCL8	7
MF	GO:0050768	negative regulation of neurogenesis	8/89	295/18670	8.23996e-05	0.00156232	0.00104141	IL6/HDAC2/SLC6A4/EPHA7/MAP2/CD38/SPP1/IL1B	8
MF	GO:0002526	acute inflammatory response	7/89	220/18670	8.71254e-05	0.00164043	0.00109348	ELANE/PIK3CG/IL6/PTGES/BTK/PPARG/IL1B	7
MF	GO:0006631	fatty acid metabolic process	9/89	383/18670	8.76652e-05	0.00164043	0.00109348	ALOX12/CBR1/GSTA1/PTGES/EPHX2/TBXAS1/PPARG/IL1B/BRCA1	9
MF	GO:0042116	macrophage activation	5/89	95/18670	9.08581e-05	0.00168913	0.00112594	IL6/PTPRC/RORA/IFNG/MAPT	5
MF	GO:0045076	regulation of interleukin-2 biosynthetic process	3/89	19/18670	9.60142e-05	0.00177347	0.00118216	PTPRC/IL1B/CD80	3
MF	GO:0042129	regulation of T cell proliferation	6/89	156/18670	0.000101419	0.00185105	0.00123388	IL6/ERBB2/PTPRC/ARG1/IL1B/CD80	6
MF	GO:1903037	regulation of leukocyte cell-cell adhesion	8/89	304/18670	0.000101507	0.00185105	0.00123388	ELANE/IL6/ERBB2/PTPRC/ARG1/IFNG/IL1B/CD80	8
MF	GO:0043312	neutrophil degranulation	10/89	485/18670	0.00010346	0.00187473	0.00124966	ELANE/CTSS/MMP9/SELL/PTPRC/MGAM/ARG1/CXCR1/MPO/PECAM1	10
MF	GO:0010959	regulation of metal ion transport	9/89	394/18670	0.000108685	0.00194741	0.00129811	PIK3CG/ADRB2/OPRD1/KCNA5/PDE4B/CACNA1B/CCR1/IFNG/GJA1	9
MF	GO:0002283	neutrophil activation involved in immune response	10/89	488/18670	0.000108832	0.00194741	0.00129811	ELANE/CTSS/MMP9/SELL/PTPRC/MGAM/ARG1/CXCR1/MPO/PECAM1	10
MF	GO:0009620	response to fungus	4/89	52/18670	0.000109672	0.00195026	0.00130001	ELANE/BTK/ARG1/MPO	4
MF	GO:1901570	fatty acid derivative biosynthetic process	5/89	99/18670	0.000110494	0.00195275	0.00130167	ALOX12/CBR1/PTGES/TBXAS1/IL1B	5
MF	GO:0002824	positive regulation of adaptive immune response based on somatic recombination of immune receptors built from immunoglobulin superfamily domains	5/89	100/18670	0.000115876	0.00203489	0.00135642	IL6/BTK/PTPRC/IL1B/CD80	5
MF	GO:0002819	regulation of adaptive immune response	6/89	160/18670	0.000116564	0.00203489	0.00135642	IL6/BTK/PTPRC/ARG1/IL1B/CD80	6
MF	GO:0032964	collagen biosynthetic process	4/89	53/18670	0.000118195	0.00205087	0.00136707	IL6/HDAC2/ARG1/PPARG	4
MF	GO:0042445	hormone metabolic process	7/89	232/18670	0.000121283	0.00209177	0.00139433	ESR1/AKR1C1/AKR1B10/CYP27B1/IFNG/SPP1/IL1B	7
MF	GO:0032663	regulation of interleukin-2 production	4/89	54/18670	0.000127189	0.00217851	0.00145215	PDE4B/PTPRC/IL1B/CD80	4
MF	GO:0031214	biomineral tissue development	6/89	163/18670	0.000129059	0.00217851	0.00145215	MMP13/ADRB2/CCR1/CYP27B1/GJA1/SPP1	6
MF	GO:0051961	negative regulation of nervous system development	8/89	315/18670	0.000129713	0.00217851	0.00145215	IL6/HDAC2/SLC6A4/EPHA7/MAP2/CD38/SPP1/IL1B	8
MF	GO:0031667	response to nutrient levels	10/89	499/18670	0.000130598	0.00217851	0.00145215	ADRB2/BCHE/SLC6A4/TYR/CYP27B1/ARG1/PPARG/MPO/SPP1/IL1B	10
MF	GO:0035743	CD4-positive	alpha-beta T cell cytokine production	3/89	21/18670	0.000130878	0.00217851	0.00145215	IL6/ARG1/IL1B
MF	GO:0055093	response to hyperoxia	3/89	21/18670	0.000130878	0.00217851	0.00145215	HDAC2/KCNA5/PPARG	3
MF	GO:2000116	regulation of cysteine-type endopeptidase activity	7/89	239/18670	0.000145776	0.00240002	0.00159981	ALOX12/MMP9/EPHA7/CRYAB/PPARG/MAPT/MYC	7
MF	GO:0002821	positive regulation of adaptive immune response	5/89	105/18670	0.00014587	0.00240002	0.00159981	IL6/BTK/PTPRC/IL1B/CD80	5
MF	GO:0019216	regulation of lipid metabolic process	9/89	410/18670	0.0001467	0.00240002	0.00159981	PIK3CG/FLT3/EPHX2/RORA/CYP27B1/PPARG/IFNG/IL1B/BRCA1	9
MF	GO:0010869	regulation of receptor biosynthetic process	3/89	22/18670	0.000151021	0.00242906	0.00161917	HDAC2/PPARG/IFNG	3
MF	GO:0042094	interleukin-2 biosynthetic process	3/89	22/18670	0.000151021	0.00242906	0.00161917	PTPRC/IL1B/CD80	3
MF	GO:0042359	vitamin D metabolic process	3/89	22/18670	0.000151021	0.00242906	0.00161917	CYP27B1/IFNG/IL1B	3
MF	GO:0042136	neurotransmitter biosynthetic process	5/89	106/18670	0.000152521	0.00243948	0.00162611	NOS2/SLC6A4/RORA/IFNG/IL1B	5
MF	GO:0097237	cellular response to toxic substance	7/89	247/18670	0.000178533	0.00283967	0.00189287	GSTA1/IL6/HDAC2/OPRD1/AKR1B10/ARG1/MPO	7
MF	GO:0097755	positive regulation of blood vessel diameter	4/89	59/18670	0.00017975	0.00284323	0.00189524	ALOX12/ADRB2/EPHX2/GJA1	4
MF	GO:0008202	steroid metabolic process	8/89	331/18670	0.00018206	0.00286394	0.00190905	ESR1/AKR1C1/EPHX2/RORA/CYP27B1/IFNG/SPP1/IL1B	8
MF	GO:0002294	CD4-positive	alpha-beta T cell differentiation involved in immune response	4/89	60/18670	0.000191892	0.00298601	0.00199042	IL6/RORA/IFNG/CD80
MF	GO:0030072	peptide hormone secretion	7/89	250/18670	0.000192255	0.00298601	0.00199042	IL6/NOS2/KCNA5/IFNG/CD38/GJA1/IL1B	7
MF	GO:0050796	regulation of insulin secretion	6/89	176/18670	0.000196035	0.00298601	0.00199042	NOS2/KCNA5/IFNG/CD38/GJA1/IL1B	6
MF	GO:0051897	positive regulation of protein kinase B signaling	6/89	176/18670	0.000196035	0.00298601	0.00199042	ESR1/PIK3CG/RET/ERBB2/ERBB3/CD80	6
MF	GO:0002407	dendritic cell chemotaxis	3/89	24/18670	0.00019712	0.00298601	0.00199042	PIK3CG/CCR1/CXCR1	3
MF	GO:0009110	vitamin biosynthetic process	3/89	24/18670	0.00019712	0.00298601	0.00199042	CYP27B1/IFNG/IL1B	3
MF	GO:0046697	decidualization	3/89	24/18670	0.00019712	0.00298601	0.00199042	CYP27B1/GJA1/SPP1	3
MF	GO:0002287	alpha-beta T cell activation involved in immune response	4/89	61/18670	0.000204615	0.0030511	0.00203381	IL6/RORA/IFNG/CD80	4
MF	GO:0002293	alpha-beta T cell differentiation involved in immune response	4/89	61/18670	0.000204615	0.0030511	0.00203381	IL6/RORA/IFNG/CD80	4
MF	GO:0045123	cellular extravasation	4/89	61/18670	0.000204615	0.0030511	0.00203381	ELANE/PIK3CG/SELL/PECAM1	4
MF	GO:0030282	bone mineralization	5/89	114/18670	0.000214446	0.00315124	0.00210056	MMP13/ADRB2/CCR1/CYP27B1/GJA1	5
MF	GO:0048771	tissue remodeling	6/89	179/18670	0.000214816	0.00315124	0.00210056	ADRB2/IL6/ARG1/CD38/GJA1/SPP1	6
MF	GO:0031640	killing of cells of other organism	4/89	62/18670	0.000217934	0.00315124	0.00210056	ELANE/NOS2/ARG1/IFNG	4
MF	GO:0032623	interleukin-2 production	4/89	62/18670	0.000217934	0.00315124	0.00210056	PDE4B/PTPRC/IL1B/CD80	4
MF	GO:0044364	disruption of cells of other organism	4/89	62/18670	0.000217934	0.00315124	0.00210056	ELANE/NOS2/ARG1/IFNG	4
MF	GO:0045453	bone resorption	4/89	62/18670	0.000217934	0.00315124	0.00210056	ADRB2/IL6/CD38/SPP1	4
MF	GO:0071466	cellular response to xenobiotic stimulus	6/89	180/18670	0.000221382	0.00317963	0.00211948	AKR1C1/GSTA1/BCHE/EPHX2/RORA/ARG1	6
MF	GO:0060330	regulation of response to interferon-gamma	3/89	25/18670	0.00022323	0.00317963	0.00211948	ARG1/PPARG/IFNG	3
MF	GO:0060334	regulation of interferon-gamma-mediated signaling pathway	3/89	25/18670	0.00022323	0.00317963	0.00211948	ARG1/PPARG/IFNG	3
MF	GO:0043406	positive regulation of MAP kinase activity	7/89	258/18670	0.000233062	0.00330325	0.00220188	ELANE/PIK3CG/RET/FLT3/ERBB2/PTPRC/IL1B	7
MF	GO:0008217	regulation of blood pressure	6/89	182/18670	0.000234989	0.00331416	0.00220915	ADRB2/NOS2/CACNA1B/EPHX2/PPARG/GJA1	6
MF	GO:0010721	negative regulation of cell development	8/89	344/18670	0.000236425	0.00331807	0.00221176	IL6/HDAC2/SLC6A4/EPHA7/MAP2/CD38/SPP1/IL1B	8
MF	GO:0050770	regulation of axonogenesis	6/89	183/18670	0.000242035	0.00338023	0.0022532	RET/EPHA7/EPHB3/MAP2/MAPT/SPP1	6
MF	GO:0043401	steroid hormone mediated signaling pathway	6/89	184/18670	0.000249247	0.00345851	0.00230537	ESR1/ESR2/PGR/RORA/PPARG/BRCA1	6
MF	GO:0051091	positive regulation of DNA-binding transcription factor activity	7/89	261/18670	0.000250056	0.00345851	0.00230537	ESR1/ESR2/IL6/OPRD1/BTK/PPARG/IL1B	7
MF	GO:0032800	receptor biosynthetic process	3/89	26/18670	0.000251478	0.00346145	0.00230734	HDAC2/PPARG/IFNG	3
MF	GO:0046883	regulation of hormone secretion	7/89	266/18670	0.000280591	0.00380752	0.00253802	NOS2/KCNA5/IFNG/CD38/GJA1/SPP1/IL1B	7
MF	GO:0030098	lymphocyte differentiation	8/89	353/18670	0.000281363	0.00380752	0.00253802	IL6/FLT3/ERBB2/BTK/PTPRC/RORA/IFNG/CD80	8
MF	GO:0036336	dendritic cell migration	3/89	27/18670	0.00028194	0.00380752	0.00253802	PIK3CG/CCR1/CXCR1	3
MF	GO:0046885	regulation of hormone biosynthetic process	3/89	27/18670	0.00028194	0.00380752	0.00253802	CYP27B1/IFNG/IL1B	3
MF	GO:0001505	regulation of neurotransmitter levels	8/89	354/18670	0.000286761	0.00385444	0.0025693	BCHE/NOS2/SLC6A4/CACNA1B/NAALAD2/RORA/IFNG/IL1B	8
MF	GO:1903409	reactive oxygen species biosynthetic process	5/89	122/18670	0.000293901	0.00391583	0.00261022	NOS2/RORA/IFNG/MPO/IL1B	5
MF	GO:0048662	negative regulation of smooth muscle cell proliferation	4/89	67/18670	0.000294063	0.00391583	0.00261022	IGFBP3/PTGIR/PPARG/IFNG	4
MF	GO:0006959	humoral immune response	8/89	356/18670	0.000297811	0.00394737	0.00263124	ELANE/ST6GAL1/IL6/PTPRC/IFNG/CXCL2/CXCL8/IL1B	8
MF	GO:0043491	protein kinase B signaling	7/89	269/18670	0.000300307	0.00396212	0.00264107	ESR1/PIK3CG/RET/ERBB2/ERBB3/IL1B/CD80	7
MF	GO:0002292	T cell differentiation involved in immune response	4/89	68/18670	0.000311312	0.0040698	0.00271285	IL6/RORA/IFNG/CD80	4
MF	GO:0031343	positive regulation of cell killing	4/89	68/18670	0.000311312	0.0040698	0.00271285	NOS2/PTPRC/ARG1/IFNG	4
MF	GO:0036296	response to increased oxygen levels	3/89	28/18670	0.000314687	0.00409522	0.00272979	HDAC2/KCNA5/PPARG	3
MF	GO:0019218	regulation of steroid metabolic process	5/89	124/18670	0.000316856	0.00410479	0.00273617	EPHX2/RORA/CYP27B1/IFNG/IL1B	5
MF	GO:0006936	muscle contraction	8/89	360/18670	0.000320958	0.00411627	0.00274383	PIK3CG/ADRB2/KCNA5/PDE4B/TNNC1/CRYAB/CD38/GJA1	8
MF	GO:1902105	regulation of leukocyte differentiation	7/89	272/18670	0.000321123	0.00411627	0.00274383	ERBB2/BTK/PTPRC/CCR1/IFNG/MYC/CD80	7
MF	GO:1901654	response to ketone	6/89	193/18670	0.000322056	0.00411627	0.00274383	CA9/PTGDR/ARG1/PPARG/CD38/SPP1	6
MF	GO:0006805	xenobiotic metabolic process	5/89	125/18670	0.00032883	0.00418418	0.0027891	AKR1C1/GSTA1/BCHE/EPHX2/RORA	5
MF	GO:2000377	regulation of reactive oxygen species metabolic process	6/89	195/18670	0.000340295	0.0043109	0.00287357	MMP3/CRYAB/IFNG/MAPT/IL1B/BRCA1	6
MF	GO:0002709	regulation of T cell mediated immunity	4/89	70/18670	0.000347968	0.00436944	0.00291258	IL6/PTPRC/ARG1/IL1B	4
MF	GO:0050766	positive regulation of phagocytosis	4/89	70/18670	0.000347968	0.00436944	0.00291258	PTPRC/PPARG/IFNG/IL1B	4
MF	GO:0060485	mesenchyme development	7/89	278/18670	0.000366233	0.00456609	0.00304367	RET/IL6/HDAC2/EPHA3/ERBB3/IL1B/MYC	7
MF	GO:0002687	positive regulation of leukocyte migration	5/89	128/18670	0.000366818	0.00456609	0.00304367	ELANE/PLA2G7/IL6/CCR1/CXCL8	5
MF	GO:0050866	negative regulation of cell activation	6/89	199/18670	0.000379199	0.00469977	0.00313277	ALOX12/ERBB2/BTK/PTPRC/ARG1/CD80	6
MF	GO:0030522	intracellular receptor signaling pathway	7/89	280/18670	0.000382351	0.0047184	0.0031452	ESR1/ESR2/PGR/RORA/CYP27B1/PPARG/BRCA1	7
MF	GO:0050671	positive regulation of lymphocyte proliferation	5/89	130/18670	0.000393927	0.0048404	0.00322652	IL6/PTPRC/CD38/IL1B/CD80	5
MF	GO:0032409	regulation of transporter activity	7/89	283/18670	0.000407589	0.00491525	0.00327641	ADRB2/CTSS/PDE4B/MMP9/PPARG/IFNG/GJA1	7
MF	GO:0032946	positive regulation of mononuclear cell proliferation	5/89	131/18670	0.000408036	0.00491525	0.00327641	IL6/PTPRC/CD38/IL1B/CD80	5
MF	GO:0032945	negative regulation of mononuclear cell proliferation	4/89	73/18670	0.000408602	0.00491525	0.00327641	ERBB2/BTK/ARG1/CD80	4
MF	GO:0043627	response to estrogen	4/89	73/18670	0.000408602	0.00491525	0.00327641	ESR1/CYP27B1/PPARG/BRCA1	4
MF	GO:0050672	negative regulation of lymphocyte proliferation	4/89	73/18670	0.000408602	0.00491525	0.00327641	ERBB2/BTK/ARG1/CD80	4
MF	GO:0002724	regulation of T cell cytokine production	3/89	31/18670	0.000427343	0.00511289	0.00340815	IL6/ARG1/IL1B	3
MF	GO:0014015	positive regulation of gliogenesis	4/89	74/18670	0.00043039	0.00511289	0.00340815	IL6/HDAC2/PPARG/IL1B	4
MF	GO:0043367	CD4-positive	alpha-beta T cell differentiation	4/89	74/18670	0.00043039	0.00511289	0.00340815	IL6/RORA/IFNG/CD80
MF	GO:0002705	positive regulation of leukocyte mediated immunity	5/89	133/18670	0.000437397	0.00517466	0.00344933	IL6/BTK/PTPRC/ARG1/IL1B	5
MF	GO:0032355	response to estradiol	5/89	134/18670	0.000452661	0.00529356	0.00352858	ESR1/SLC6A4/CRYAB/CD38/GJA1	5
MF	GO:0046683	response to organophosphorus	5/89	134/18670	0.000452661	0.00529356	0.00352858	AKR1C1/PIK3CG/SLC6A4/TYR/IL1B	5
MF	GO:0001960	negative regulation of cytokine-mediated signaling pathway	4/89	75/18670	0.000452994	0.00529356	0.00352858	IL6/PTPRC/ARG1/PPARG	4
MF	GO:0030073	insulin secretion	6/89	207/18670	0.000467407	0.00543979	0.00362606	NOS2/KCNA5/IFNG/CD38/GJA1/IL1B	6
MF	GO:0030500	regulation of bone mineralization	4/89	76/18670	0.000476432	0.0055001	0.00366626	ADRB2/CCR1/CYP27B1/GJA1	4
MF	GO:0042310	vasoconstriction	4/89	76/18670	0.000476432	0.0055001	0.00366626	SLC6A4/KCNA5/CD38/GJA1	4
MF	GO:0090276	regulation of peptide hormone secretion	6/89	208/18670	0.000479471	0.00551296	0.00367483	NOS2/KCNA5/IFNG/CD38/GJA1/IL1B	6
MF	GO:0015711	organic anion transport	9/89	482/18670	0.000482571	0.0055264	0.0036838	CA9/CA14/AKR1C1/NOS2/ARG1/PPARG/SLC22A12/GJA1/IL1B	9
MF	GO:0034765	regulation of ion transmembrane transport	9/89	483/18670	0.000489835	0.00556507	0.00370957	PIK3CG/ADRB2/CTSS/KCNA5/PDE4B/CACNA1B/MMP9/IFNG/GJA1	9
MF	GO:0070838	divalent metal ion transport	9/89	483/18670	0.000489835	0.00556507	0.00370957	PIK3CG/OPRD1/PDE4B/CACNA1B/PTPRC/CCR1/CYP27B1/IFNG/GJA1	9
MF	GO:0006809	nitric oxide biosynthetic process	4/89	77/18670	0.000500722	0.00564565	0.00376328	NOS2/RORA/IFNG/IL1B	4
MF	GO:0060048	cardiac muscle contraction	5/89	137/18670	0.000500871	0.00564565	0.00376328	PIK3CG/KCNA5/PDE4B/TNNC1/GJA1	5
MF	GO:0051249	regulation of lymphocyte activation	9/89	485/18670	0.000504633	0.00566574	0.00377668	IL6/ERBB2/BTK/PTPRC/ARG1/IFNG/CD38/IL1B/CD80	9
MF	GO:0046631	alpha-beta T cell activation	5/89	138/18670	0.000517769	0.00579052	0.00385985	IL6/PTPRC/RORA/IFNG/CD80	5
MF	GO:0048511	rhythmic process	7/89	295/18670	0.000522216	0.00581753	0.00387785	ESR1/HDAC2/NOS2/PGR/SLC6A4/RORA/PPARG	7
MF	GO:0070664	negative regulation of leukocyte proliferation	4/89	78/18670	0.000525882	0.00583566	0.00388994	ERBB2/BTK/ARG1/CD80	4
MF	GO:0002700	regulation of production of molecular mediator of immune response	5/89	139/18670	0.000535093	0.00587228	0.00391435	IL6/BTK/PTPRC/ARG1/IL1B	5
MF	GO:0070665	positive regulation of leukocyte proliferation	5/89	139/18670	0.000535093	0.00587228	0.00391435	IL6/PTPRC/CD38/IL1B/CD80	5
MF	GO:0072511	divalent inorganic cation transport	9/89	489/18670	0.000535335	0.00587228	0.00391435	PIK3CG/OPRD1/PDE4B/CACNA1B/PTPRC/CCR1/CYP27B1/IFNG/GJA1	9
MF	GO:0048708	astrocyte differentiation	4/89	81/18670	0.00060675	0.00660504	0.00440279	IL6/IFNG/MAPT/IL1B	4
MF	GO:0060761	negative regulation of response to cytokine stimulus	4/89	81/18670	0.00060675	0.00660504	0.00440279	IL6/PTPRC/ARG1/PPARG	4
MF	GO:0001893	maternal placenta development	3/89	35/18670	0.000613731	0.00663304	0.00442146	CYP27B1/GJA1/SPP1	3
MF	GO:1903039	positive regulation of leukocyte cell-cell adhesion	6/89	218/18670	0.000613956	0.00663304	0.00442146	ELANE/IL6/PTPRC/IFNG/IL1B/CD80	6
MF	GO:0010975	regulation of neuron projection development	9/89	499/18670	0.000618868	0.00666097	0.00444007	RET/HDAC2/EPHA7/EPHB3/EPHA3/MAP2/CD38/MAPT/SPP1	9
MF	GO:0001503	ossification	8/89	398/18670	0.00062339	0.00668452	0.00445577	MMP13/ADRB2/IL6/IGFBP3/CCR1/CYP27B1/GJA1/SPP1	8
MF	GO:1902107	positive regulation of leukocyte differentiation	5/89	144/18670	0.000628339	0.00671244	0.00447438	BTK/PTPRC/CCR1/IFNG/CD80	5
MF	GO:0032637	interleukin-8 production	4/89	82/18670	0.000635562	0.00671445	0.00447572	ELANE/NOS2/PTPRC/IL1B	4
MF	GO:0032642	regulation of chemokine production	4/89	82/18670	0.000635562	0.00671445	0.00447572	ELANE/IL6/IFNG/IL1B	4
MF	GO:0046209	nitric oxide metabolic process	4/89	82/18670	0.000635562	0.00671445	0.00447572	NOS2/RORA/IFNG/IL1B	4
MF	GO:0042554	superoxide anion generation	3/89	36/18670	0.000667225	0.00701446	0.0046757	ALOX12/MAPT/NCF1	3
MF	GO:0042542	response to hydrogen peroxide	5/89	146/18670	0.00066886	0.00701446	0.0046757	IL6/HDAC2/KCNA5/CRYAB/ARG1	5
MF	GO:0045785	positive regulation of cell adhesion	8/89	403/18670	0.000676323	0.00706683	0.00471062	ELANE/RET/IL6/ERBB2/PTPRC/IFNG/IL1B/CD80	8
MF	GO:0002718	regulation of cytokine production involved in immune response	4/89	84/18670	0.000696076	0.00722053	0.00481307	IL6/BTK/ARG1/IL1B	4
MF	GO:0097756	negative regulation of blood vessel diameter	4/89	84/18670	0.000696076	0.00722053	0.00481307	SLC6A4/KCNA5/CD38/GJA1	4
MF	GO:0097191	extrinsic apoptotic signaling pathway	6/89	224/18670	0.00070768	0.00731439	0.00487563	RET/PTPRC/IFNG/ERBB3/IL1B/BRCA1	6
MF	GO:0014065	phosphatidylinositol 3-kinase signaling	5/89	148/18670	0.000711309	0.00732546	0.00488301	PIK3CG/FLT3/ERBB2/ERBB3/NCF1	5
MF	GO:0033280	response to vitamin D	3/89	37/18670	0.000723605	0.00735366	0.00490181	TYR/CYP27B1/SPP1	3
MF	GO:0045730	respiratory burst	3/89	37/18670	0.000723605	0.00735366	0.00490181	PIK3CG/MPO/NCF1	3
MF	GO:2000273	positive regulation of signaling receptor activity	3/89	37/18670	0.000723605	0.00735366	0.00490181	ADRB2/IFNG/NCF1	3
MF	GO:0045665	negative regulation of neuron differentiation	6/89	225/18670	0.000724322	0.00735366	0.00490181	HDAC2/SLC6A4/EPHA7/MAP2/CD38/SPP1	6
MF	GO:2001057	reactive nitrogen species metabolic process	4/89	85/18670	0.000727813	0.007363	0.00490804	NOS2/RORA/IFNG/IL1B	4
MF	GO:0002706	regulation of lymphocyte mediated immunity	5/89	149/18670	0.000733275	0.00739213	0.00492745	IL6/BTK/PTPRC/ARG1/IL1B	5
MF	GO:0050863	regulation of T cell activation	7/89	314/18670	0.000754963	0.00758407	0.0050554	IL6/ERBB2/PTPRC/ARG1/IFNG/IL1B/CD80	7
MF	GO:0048013	ephrin receptor signaling pathway	4/89	86/18670	0.000760561	0.00761359	0.00507507	MMP9/EPHA7/EPHB3/EPHA3	4
MF	GO:0016999	antibiotic metabolic process	5/89	151/18670	0.000778723	0.00776824	0.00517816	AKR1C1/ST6GAL1/MMP3/AKR1B10/MPO	5
MF	GO:0032350	regulation of hormone metabolic process	3/89	38/18670	0.000782932	0.0077831	0.00518807	CYP27B1/IFNG/IL1B	3
MF	GO:0002690	positive regulation of leukocyte chemotaxis	4/89	87/18670	0.000794338	0.00784203	0.00522735	PLA2G7/IL6/CCR1/CXCL8	4
MF	GO:0014068	positive regulation of phosphatidylinositol 3-kinase signaling	4/89	87/18670	0.000794338	0.00784203	0.00522735	PIK3CG/FLT3/ERBB3/NCF1	4
MF	GO:0070371	ERK1 and ERK2 cascade	7/89	317/18670	0.00079823	0.00785338	0.00523491	FLT3/ERBB2/PTPRC/EPHA7/CCR1/IL1B/MYC	7
MF	GO:0050729	positive regulation of inflammatory response	5/89	153/18670	0.000826245	0.00807445	0.00538227	PLA2G7/PIK3CG/IL6/BTK/IL1B	5
MF	GO:0034103	regulation of tissue remodeling	4/89	88/18670	0.000829161	0.00807445	0.00538227	IL6/CD38/GJA1/SPP1	4
MF	GO:0070098	chemokine-mediated signaling pathway	4/89	88/18670	0.000829161	0.00807445	0.00538227	CCR1/CXCR1/CXCL2/CXCL8	4
MF	GO:0032602	chemokine production	4/89	89/18670	0.000865047	0.00839536	0.00559619	ELANE/IL6/IFNG/IL1B	4
MF	GO:0060562	epithelial tube morphogenesis	7/89	322/18670	0.000874685	0.00844343	0.00562823	ESR1/ALOX12/RET/PGR/EPHA7/GJA1/MYC	7
MF	GO:0010977	negative regulation of neuron projection development	5/89	155/18670	0.000875899	0.00844343	0.00562823	HDAC2/EPHA7/MAP2/CD38/SPP1	5
MF	GO:0010717	regulation of epithelial to mesenchymal transition	4/89	90/18670	0.000902016	0.0085483	0.00569813	IL6/HDAC2/EPHA3/IL1B	4
MF	GO:0071674	mononuclear cell migration	4/89	90/18670	0.000902016	0.0085483	0.00569813	PLA2G7/IL6/CCR1/PECAM1	4
MF	GO:0009755	hormone-mediated signaling pathway	6/89	235/18670	0.000907953	0.0085483	0.00569813	ESR1/ESR2/PGR/RORA/PPARG/BRCA1	6
MF	GO:0002369	T cell cytokine production	3/89	40/18670	0.000910664	0.0085483	0.00569813	IL6/ARG1/IL1B	3
MF	GO:0009187	cyclic nucleotide metabolic process	3/89	40/18670	0.000910664	0.0085483	0.00569813	PDE10A/PDE4B/RORA	3
MF	GO:0042036	negative regulation of cytokine biosynthetic process	3/89	40/18670	0.000910664	0.0085483	0.00569813	ELANE/IL6/PTPRC	3
MF	GO:0045124	regulation of bone resorption	3/89	40/18670	0.000910664	0.0085483	0.00569813	IL6/CD38/SPP1	3
MF	GO:0050832	defense response to fungus	3/89	40/18670	0.000910664	0.0085483	0.00569813	ELANE/ARG1/MPO	3
MF	GO:0030258	lipid modification	6/89	238/18670	0.000969494	0.00899318	0.00599468	PLA2G7/PIK3CG/ALOX12/EPHX2/ST3GAL2/PPARG	6
MF	GO:0035710	CD4-positive	alpha-beta T cell activation	4/89	92/18670	0.000979271	0.00899318	0.00599468	IL6/RORA/IFNG/CD80
MF	GO:0045833	negative regulation of lipid metabolic process	4/89	92/18670	0.000979271	0.00899318	0.00599468	PIK3CG/CYP27B1/IL1B/BRCA1	4
MF	GO:0002673	regulation of acute inflammatory response	5/89	159/18670	0.000981842	0.00899318	0.00599468	PIK3CG/IL6/BTK/PPARG/IL1B	5
MF	GO:0021924	cell proliferation in external granule layer	2/89	10/18670	0.000986329	0.00899318	0.00599468	SLC6A4/RORA	2
MF	GO:0021930	cerebellar granule cell precursor proliferation	2/89	10/18670	0.000986329	0.00899318	0.00599468	SLC6A4/RORA	2
MF	GO:0030388	fructose 1	6-bisphosphate metabolic process	2/89	10/18670	0.000986329	0.00899318	0.00599468	FBP1/IFNG
MF	GO:0030647	aminoglycoside antibiotic metabolic process	2/89	10/18670	0.000986329	0.00899318	0.00599468	AKR1C1/AKR1B10	2
MF	GO:0070942	neutrophil mediated cytotoxicity	2/89	10/18670	0.000986329	0.00899318	0.00599468	ELANE/ARG1	2
MF	GO:0001655	urogenital system development	7/89	330/18670	0.00100895	0.00917021	0.00611269	ESR1/RET/MMP9/EPHA7/EPHB3/MYC/PECAM1	7
MF	GO:0030217	T cell differentiation	6/89	240/18670	0.00101227	0.00917132	0.00611343	IL6/ERBB2/PTPRC/RORA/IFNG/CD80	6
MF	GO:1901655	cellular response to ketone	4/89	93/18670	0.00101959	0.0092085	0.00613821	PTGDR/ARG1/PPARG/SPP1	4
MF	GO:0051090	regulation of DNA-binding transcription factor activity	8/89	432/18670	0.00105957	0.00948348	0.00632151	ESR1/ESR2/IL6/HDAC2/OPRD1/BTK/PPARG/IL1B	8
MF	GO:0045621	positive regulation of lymphocyte differentiation	4/89	94/18670	0.00106107	0.00948348	0.00632151	BTK/PTPRC/IFNG/CD80	4
MF	GO:0070167	regulation of biomineral tissue development	4/89	94/18670	0.00106107	0.00948348	0.00632151	ADRB2/CCR1/CYP27B1/GJA1	4
MF	GO:0016042	lipid catabolic process	7/89	333/18670	0.00106329	0.00948348	0.00632151	PLA2G7/PIK3CG/NEU4/AKR1B10/CYP27B1/SPP1/IL1B	7
MF	GO:0051251	positive regulation of lymphocyte activation	7/89	334/18670	0.00108191	0.00961397	0.00640849	IL6/BTK/PTPRC/IFNG/CD38/IL1B/CD80	7
MF	GO:0006816	calcium ion transport	8/89	434/18670	0.00109135	0.00961397	0.00640849	PIK3CG/OPRD1/PDE4B/CACNA1B/PTPRC/CCR1/CYP27B1/GJA1	8
MF	GO:0042391	regulation of membrane potential	8/89	434/18670	0.00109135	0.00961397	0.00640849	GABRA3/ALOX12/ADRB2/OPRD1/KCNA5/CACNA1B/MAPT/GJA1	8
MF	GO:0050673	epithelial cell proliferation	8/89	434/18670	0.00109135	0.00961397	0.00640849	ESR1/PGR/ERBB2/IGFBP3/ARG1/PPARG/GJA1/MYC	8
MF	GO:0051896	regulation of protein kinase B signaling	6/89	244/18670	0.00110218	0.00966342	0.00644145	ESR1/PIK3CG/RET/ERBB2/ERBB3/CD80	6
MF	GO:0042102	positive regulation of T cell proliferation	4/89	95/18670	0.00110372	0.00966342	0.00644145	IL6/PTPRC/IL1B/CD80	4
MF	GO:0043405	regulation of MAP kinase activity	7/89	337/18670	0.0011393	0.0099446	0.00662888	ELANE/PIK3CG/RET/FLT3/ERBB2/PTPRC/IL1B	7
